# Supplementary material for: A five year descriptive analysis of potentially preventable hospitalisations for Ear, Nose, and Throat conditions in regional Victoria, Australia, from 2015 to 2020
Source: BMC Public Health. 2023 Aug 12;23:1536. doi: 10.1186/s12889-023-16448-3 (PMC10422838; doi:10.1186/s12889-023-16448-3)
Supplement: Supplementary file 2 — Additional file 2. [file 12889_2023_16448_MOESM2_ESM.xlsx]

## Sheet: Otitis Media
rank	postcode	SIR	LL	UL	sig at p<0.05
1	3712	8.79995	1.06572	31.7885	*
2	3520	7.87042	0.199262	43.8512
3	3618	7.03114	1.91575	18.0025	*
4	3590	6.59498	0.798683	23.8234
5	3673	6.24099	2.85378	11.8473	*
6	3715	5.73681	0.145244	31.9635
7	3641	4.28983	1.3929	10.011	*
8	3682	3.50206	0.424115	12.6506
9	3563	3.37977	0.696989	9.87711
10	3589	3.1963	0.0809234	17.8087
11	3575	3.01512	0.365145	10.8916
12	3637	2.91285	0.35276	10.5222
13	3521	2.91018	0.352436	10.5126
14	3779	2.89919	0.0734012	16.1533
15	3728	2.86708	0.347216	10.3569
16	3658	2.80934	1.71602	4.33879	*
17	3621	2.79517	1.12381	5.75913	*
18	3644	2.63314	1.58532	4.11198	*
19	3672	2.41313	1.52971	3.62087	*
20	3764	2.40783	1.57287	3.52803	*
21	3483	2.37669	0.287828	8.58541
22	3594	2.36621	0.0599073	13.1837
23	3675	2.3585	0.642611	6.03869
24	3639	2.35542	0.0596341	13.1236
25	3612	2.25895	0.465849	6.60161
26	3629	2.23378	1.38274	3.41457	*
27	3695	2.10128	0.0531997	11.7076
28	3701	2.09417	0.253613	7.56486
29	3566	2.06067	0.0521717	11.4813
30	3523	2.05162	0.752909	4.46552
31	3638	2.04995	0.558541	5.24867
32	3558	2.02926	0.245753	7.33039
33	3584	1.96749	0.238272	7.10724
34	3496	1.96527	1.04642	3.36067	*
35	3732	1.94246	0.0491789	10.8227
36	3635	1.94163	0.0491578	10.8181
37	3660	1.88661	0.974837	3.29552
38	3462	1.87233	0.226748	6.7635
39	3677	1.83051	1.27502	2.5458	*
40	3725	1.8125	0.0458884	10.0986
41	3516	1.70548	0.0431791	9.50235
42	3620	1.64966	0.878373	2.82096
43	3568	1.63409	0.445234	4.18392
44	3714	1.5988	0.519128	3.73108
45	3737	1.55438	0.570428	3.38322
46	3435	1.53184	0.497385	3.57481
47	3595	1.5114	0.0382652	8.42096
48	3713	1.49721	0.0379061	8.34192
49	3698	1.47075	0.0372362	8.19451
50	3678	1.42718	0.616155	2.81211
51	3498	1.33202	0.575072	2.62461
52	3717	1.26669	0.261223	3.70182
53	3480	1.24131	0.150329	4.48405
54	3505	1.23536	0.453356	2.68886
55	3453	1.23326	0.149354	4.45496
56	3630	1.22218	0.894786	1.63021
57	3662	1.14685	0.138889	4.14282
58	3631	1.14432	0.654078	1.85831
59	3749	1.1255	0.136303	4.06569
60	3585	1.12165	0.613214	1.88193
61	3500	1.09527	0.782475	1.49144
62	3740	1.07528	0.0272237	5.99107
63	3442	1.06226	0.485731	2.01649
64	3616	1.02345	0.375587	2.22761
65	3666	1.01819	0.277421	2.60696
66	3614	0.997039	0.0252428	5.55515
67	3722	0.954404	0.309892	2.22726
68	3730	0.939101	0.405437	1.8504
69	3501	0.936594	0.113426	3.3833
70	3490	0.892803	0.0226038	4.97438
71	3472	0.836638	0.0211818	4.66145
72	3579	0.822612	0.224134	2.10621
73	3450	0.820532	0.266425	1.91485
74	3564	0.815114	0.434014	1.39387
75	3556	0.800752	0.41376	1.39875
76	3561	0.769509	0.158691	2.24883
77	3723	0.761247	0.0921905	2.74988
78	3550	0.734409	0.495502	1.04841
79	3555	0.720538	0.40328	1.18842
80	3610	0.71339	0.0180615	3.97476
81	3741	0.695442	0.0842213	2.51218
82	3551	0.633766	0.41014	0.935564	*
83	2641	0.598021	0.286774	1.09978
84	3451	0.571247	0.117805	1.66943
85	3634	0.562514	0.0142416	3.13413
86	3747	0.479748	0.0580997	1.73301
87	3549	0.46191	0.0559395	1.66858
88	3444	0.442084	0.120453	1.13191
89	3690	0.383558	0.214675	0.632621	*
90	3691	0.333019	0.0907363	0.85266	*
91	2640	0.211772	0.0968355	0.402009	*
92	3636	0.196533	0.00497579	1.09501
93	3446	0	0	3.35901
LEGEND
Rank	SIR value descending
Postcode	Murray PHN postcodes
SIR	Standardization incidence ratio
LL	Lower limit of the confidence interval
UL	Upper limit of the confidence interval
sig at p<0.05	Statistical significance
Table	Indirect standardisation analysis

## Sheet: URTI
rank	postcode	SIR	LL	UL	sig at p<0.05
1	3483	5.28692	3.02193	8.58563	*
2	3694	4.43173	0.112202	24.692
3	3673	3.62631	2.18328	5.66293	*
4	3521	3.57545	1.54363	7.04507	*
5	3663	3.53477	0.428077	12.7688
6	3708	3.46046	0.0876114	19.2805
7	3712	3.2232	0.664702	9.41957
8	3509	2.96512	0.35909	10.711
9	3624	2.90265	0.942483	6.77382
10	3715	2.63993	0.319708	9.53634
11	3599	2.62256	0.0663974	14.612
12	3633	2.54662	0.693868	6.52035
13	3572	2.53619	0.0642107	14.1307
14	3719	2.51949	0.519579	7.36302
15	3567	2.51688	0.817223	5.87355
16	3675	2.50125	1.39993	4.12544	*
17	3566	2.50053	0.68131	6.40235
18	3542	2.40811	0.060968	13.4171
19	3562	2.23266	0.270385	8.06513
20	3544	2.21501	0.268248	8.00138
21	3607	2.2106	0.0559675	12.3167
22	3677	2.11311	1.78426	2.48502	*
23	3620	2.10718	1.61183	2.70677	*
24	3746	2.08723	0.430437	6.09978
25	3666	2.04489	1.3987	2.88677	*
26	3640	1.99792	0.803268	4.11648
27	3725	1.96705	0.535955	5.03643
28	3618	1.96259	0.534739	5.025
29	3735	1.95119	0.531635	4.99583
30	3594	1.91962	0.395871	5.60993
31	3516	1.83947	0.501195	4.70978
32	3638	1.82444	0.971439	3.11985
33	3568	1.81713	1.05854	2.90939	*
34	3659	1.76182	0.480037	4.51096
35	3670	1.75702	0.362339	5.13475
36	3672	1.73833	1.33873	2.21981	*
37	3622	1.73261	0.357306	5.06343
38	3636	1.70577	1.16674	2.40803	*
39	3634	1.70516	0.817688	3.13584
40	3525	1.69639	0.682037	3.49521
41	3630	1.67577	1.45924	1.91537	*
42	3507	1.67555	0.0424213	9.33558
43	3563	1.63792	0.531828	3.82235
44	3741	1.62582	0.947103	2.6031
45	3629	1.60076	1.19908	2.09383	*
46	3728	1.59986	0.435908	4.09628
47	3737	1.59331	1.01002	2.39075	*
48	3575	1.59302	0.434043	4.07875
49	3517	1.5416	0.619804	3.17629
50	3732	1.53546	0.31665	4.48728
51	3446	1.53515	0.563373	3.34137
52	3644	1.5178	1.0892	2.05906	*
53	3561	1.50543	0.943444	2.27924
54	3608	1.49901	0.798159	2.56335
55	3583	1.49872	0.0379442	8.35031
56	3564	1.45105	1.15407	1.80114	*
57	3540	1.42976	0.0361984	7.96611
58	3531	1.42935	0.0361879	7.96381
59	3616	1.41286	0.946212	2.0291
60	3705	1.38604	0.0350915	7.72252
61	3579	1.30469	0.83594	1.94128
62	3722	1.29839	0.823067	1.94822
63	3623	1.29316	0.352343	3.31101
64	3480	1.27442	0.550205	2.51112
65	3711	1.25953	0.152535	4.54987
66	3573	1.22955	0.0311295	6.8506
67	3714	1.22681	0.686634	2.02343
68	3747	1.2214	0.72388	1.93034
69	3527	1.21508	0.250579	3.55099
70	3678	1.16757	0.74014	1.75193
71	3550	1.15931	0.991585	1.34728
72	3639	1.14324	0.138451	4.12976
73	3448	1.13613	0.234297	3.32025
74	3556	1.13304	0.860361	1.46471
75	3555	1.12313	0.897116	1.38877
76	3662	1.11546	0.409352	2.42788
77	3631	1.11483	0.832611	1.46196
78	3505	1.1066	0.655844	1.74891
79	3646	1.09036	0.132048	3.93876
80	3682	1.06938	0.129507	3.86297
81	3730	1.05772	0.732501	1.47806
82	3585	1.05085	0.772122	1.3974
83	3500	1.047	0.877842	1.23925
84	3764	1.02979	0.725069	1.41943
85	3641	1.0234	0.278843	2.62032
86	3518	0.988514	0.269337	2.53099
87	3669	0.985224	0.3199	2.29918
88	3515	0.972282	0.466247	1.78806
89	3610	0.971895	0.315572	2.26808
90	3549	0.967476	0.528928	1.62326
91	3462	0.964512	0.262797	2.46953
92	3727	0.959239	0.0242858	5.34454
93	3475	0.936421	0.0237081	5.21741
94	3621	0.930089	0.401546	1.83265
95	3614	0.919723	0.189669	2.68782
96	3453	0.88206	0.286403	2.05843
97	3723	0.864036	0.373029	1.7025
98	3537	0.856595	0.17665	2.50333
99	3472	0.842362	0.229515	2.15678
100	3660	0.841645	0.514098	1.29985
101	3570	0.83957	0.101676	3.03282
102	3496	0.837716	0.50436	1.3082
103	3726	0.828248	0.0209694	4.61471
104	3435	0.818861	0.374435	1.55445
105	3451	0.799741	0.447609	1.31905
106	3687	0.784694	0.161823	2.29321
107	3597	0.777596	0.019687	4.33249
108	3779	0.751366	0.0190229	4.18634
109	3588	0.750969	0.0190129	4.18413
110	3612	0.740997	0.201897	1.89725
111	3501	0.73473	0.238565	1.71461
112	3658	0.715115	0.416581	1.14497
113	3463	0.693111	0.225051	1.61749
114	3649	0.677195	0.0171451	3.77309
115	3551	0.667899	0.531978	0.827961	*
116	3580	0.6405	0.0775675	2.31371
117	3450	0.600696	0.328406	1.00787
118	3498	0.594052	0.306955	1.03769
119	3720	0.591951	0.0149869	3.29814
120	3683	0.580701	0.119755	1.69705
121	3523	0.58044	0.233367	1.19593
122	3699	0.572149	0.0692899	2.0668
123	3584	0.570972	0.0691474	2.06255
124	3442	0.554607	0.310409	0.91474	*
125	3558	0.549874	0.0665922	1.98633
126	3444	0.533111	0.310557	0.853562	*
127	3559	0.483654	0.0122451	2.69475
128	3586	0.474715	0.0120188	2.64495
129	3749	0.471345	0.0972026	1.37747
130	3490	0.470893	0.0570273	1.70103
131	3717	0.448709	0.122258	1.14887
132	3494	0.440678	0.011157	2.4553
133	3557	0.3477	0.008803	1.93726
134	3713	0.33725	0.00853843	1.87904
135	3740	0.291301	0.00737511	1.62303
136	3664	0.286533	0.00725438	1.59646
137	3690	0.282072	0.198605	0.3888	*
138	3700	0.204924	0.00518824	1.14177
139	3688	0.203352	0.00514841	1.133
140	3691	0.202696	0.0875096	0.399391	*
141	3478	0.116716	0.00295499	0.650299	*
142	3685	0.108015	0.0027347	0.601819	*
143	2641	0.0501198	0.0103359	0.146471	*
144	2640	0.0205274	0.00423324	0.0599897	*
145	3458	0	0	0.555228	*
LEGEND
Rank	SIR value descending
Postcode	Murray PHN postcodes
SIR	Standardization incidence ratio
LL	Lower limit of the confidence interval
UL	Upper limit of the confidence interval
sig at p<0.05	Statistical significance
Table	Indirect standardisation analysis

## Sheet: Acute tonsillitis
rank	postcode	SIR	LL	UL	sig at p<0.05
1	3718	17.6735	2.14035	63.8429	*
2	3506	9.53982	0.241527	53.1525
3	3572	5.4916	0.665059	19.8376
4	3482	5.22183	0.632388	18.863
5	3694	5.12169	1.05622	14.9678	*
6	3483	4.58767	2.19996	8.43688	*
7	3533	4.08495	1.64236	8.41656	*
8	3588	3.4645	0.714464	10.1247
9	3529	3.25982	0.0825315	18.1626
10	3717	2.96954	1.75994	4.69316	*
11	3542	2.80172	0.0709335	15.6102
12	3583	2.77565	0.336144	10.0266
13	3571	2.62585	0.318003	9.48548
14	3629	2.49671	1.91854	3.19438	*
15	3581	2.41399	0.0611169	13.4499
16	3746	2.39372	0.289891	8.64696
17	3608	2.35871	1.28953	3.95751	*
18	3623	2.29451	0.625177	5.87486
19	3720	2.28634	0.471499	6.68167
20	3567	2.12652	0.438539	6.21459
21	3595	2.04089	0.42088	5.96434
22	3738	2.01108	0.0509162	11.205
23	3453	1.99617	0.912777	3.78935
24	3711	1.97471	0.239146	7.13332
25	3709	1.86186	0.0471383	10.3736
26	3638	1.85753	0.890756	3.41606
27	3630	1.83225	1.57435	2.12035	*
28	3639	1.81296	0.219557	6.54902
29	3670	1.80251	0.218292	6.51128
30	3485	1.743	0.0441291	9.7114
31	3558	1.6779	0.457172	4.29609
32	3516	1.66245	0.342837	4.85839
33	3705	1.65568	0.0419182	9.22485
34	3641	1.60674	0.521704	3.74959
35	3544	1.57864	0.0399677	8.79561
36	3714	1.57712	0.814922	2.75492
37	3712	1.5405	0.039002	8.5831
38	3715	1.52197	0.038533	8.47988
39	3644	1.51279	1.01314	2.17262	*
40	3635	1.4955	0.181112	5.40227
41	3556	1.48369	1.13754	1.90203	*
42	3669	1.46262	0.398514	3.74488
43	3562	1.45122	0.0367418	8.08569
44	3585	1.43484	1.05427	1.90804	*
45	3636	1.4324	0.862401	2.23688
46	3579	1.42993	0.847465	2.2599
47	3675	1.38355	0.507739	3.01141
48	3732	1.37745	0.166815	4.97581
49	3522	1.36169	0.0344749	7.58682
50	3557	1.35639	0.27972	3.96394
51	3722	1.35429	0.802637	2.14036
52	3727	1.34185	0.0339727	7.47631
53	3517	1.33505	0.363756	3.41825
54	3550	1.3338	1.13918	1.55214	*
55	3564	1.32636	1.00457	1.71845	*
56	3563	1.32185	0.272597	3.86301
57	3450	1.3172	0.804581	2.03431
58	3555	1.29853	1.02138	1.62772	*
59	3561	1.24129	0.660933	2.12264
60	3728	1.22259	0.148061	4.41641
61	3621	1.20613	0.52072	2.37655
62	3620	1.18981	0.769985	1.7564
63	3551	1.18118	0.978507	1.41345
64	3678	1.18043	0.699598	1.86559
65	3616	1.17576	0.684921	1.8825
66	3658	1.16377	0.73773	1.74623
67	3614	1.15487	0.238162	3.37501
68	3515	1.14809	0.495663	2.26219
69	3575	1.14678	0.138881	4.14257
70	3677	1.14377	0.866278	1.48188
71	3589	1.11041	0.0281131	6.18679
72	3549	1.10626	0.552242	1.97941
73	3713	1.0586	0.128202	3.82404
74	3546	1.04771	0.0265257	5.83745
75	3446	1.04601	0.215713	3.05689
76	3637	1.04481	0.126531	3.7742
77	3480	1.0228	0.278679	2.61878
78	3472	1.01733	0.209798	2.97307
79	3672	1.00184	0.648337	1.47891
80	3451	0.997182	0.545169	1.6731
81	3631	0.991397	0.698035	1.36651
82	3726	0.959613	0.0242953	5.34662
83	3586	0.949016	0.11493	3.42817
84	3662	0.945997	0.257752	2.42213
85	3570	0.945702	0.114529	3.4162
86	3744	0.930956	0.0235698	5.18696
87	3660	0.921971	0.555087	1.43977
88	3500	0.917046	0.738348	1.12593
89	3537	0.910805	0.110303	3.29014
90	3496	0.902241	0.515709	1.46518
91	3701	0.854264	0.103455	3.08589
92	3649	0.853772	0.0216156	4.75692
93	3622	0.8349	0.0211378	4.65176
94	3688	0.807659	0.166559	2.36032
95	3730	0.805675	0.469336	1.28996
96	3673	0.787109	0.162321	2.30027
97	3697	0.783583	0.0198386	4.36584
98	3764	0.772861	0.495187	1.14996
99	3518	0.762881	0.0923884	2.75579
100	3747	0.753716	0.325401	1.48512
101	3584	0.744526	0.0901655	2.68948
102	3624	0.714585	0.0180917	3.98141
103	3640	0.705135	0.0853951	2.54719
104	3462	0.700011	0.0847746	2.52868
105	3646	0.698562	0.0176861	3.89214
106	3505	0.686885	0.314088	1.30392
107	3442	0.679859	0.371685	1.14069
108	3723	0.670116	0.217585	1.56383
109	3444	0.664054	0.379564	1.07838
110	3700	0.659076	0.0798171	2.38081
111	3749	0.64538	0.133093	1.88607
112	3633	0.633372	0.0160356	3.52892
113	3568	0.632939	0.172455	1.62058
114	3618	0.581863	0.0147315	3.24193
115	3698	0.563742	0.0142727	3.14097
116	3612	0.555988	0.0673327	2.00842
117	3498	0.546647	0.249962	1.03771
118	3501	0.536365	0.110611	1.56749
119	3521	0.534193	0.0135246	2.97633
120	3659	0.527343	0.0133512	2.93817
121	3448	0.526139	0.0133207	2.93146
122	3494	0.510306	0.0129198	2.84324
123	3690	0.501101	0.375359	0.655453	*
124	3610	0.476758	0.0577376	1.72221
125	3685	0.456648	0.0941719	1.33452
126	3463	0.447011	0.0541351	1.61476
127	3634	0.433098	0.0524502	1.5645
128	3523	0.416162	0.0858226	1.2162
129	3741	0.411148	0.0847887	1.20155
130	3525	0.404179	0.0102329	2.25194
131	3666	0.39351	0.107218	1.00754
132	3664	0.387168	0.00980224	2.15716
133	3699	0.368338	0.00932551	2.05225
134	3435	0.352905	0.0727774	1.03134
135	3490	0.314294	0.00795722	1.75113
136	3737	0.289173	0.0596345	0.845087	*
137	3707	0.23972	0.00606918	1.33563
138	3683	0.238121	0.0060287	1.32672
139	3458	0.230575	0.00583765	1.28468
140	3691	0.219247	0.0881487	0.451733	*
141	2641	0.0676721	0.0139556	0.197767	*
142	2640	0.0523946	0.0192279	0.114041	*
143	3475	0	0	6.7838
LEGEND
Rank	SIR value descending
Postcode	Murray PHN postcodes
SIR	Standardization incidence ratio
LL	Lower limit of the confidence interval
UL	Upper limit of the confidence interval
sig at p<0.05	Statistical significance
Table	Indirect standardisation analysis
